# Supplementary material for: Critical Care in SARS-CoV-2 Infected Pregnant Women: A Prospective Multicenter Study
Source: Biomedicines. 2022 Feb 17;10(2):475. doi: 10.3390/biomedicines10020475 (PMC8962376; doi:10.3390/biomedicines10020475)
Supplement: Supplementary file 1 [file biomedicines-10-00475-s001.zip]

Archive with 2 entries (2 files):
- biomedicines-1529851 - Supplementary Table 1.pdf
- biomedicines-1529851 - Supplementary Table 2.pdf
